# Supplementary material for: Genetic basis of resistance to southern corn leaf blight in the maize multi‐parent population and diversity panel
Source: Plant Biotechnol J. 2023 Jan 9;21(3):506–20. doi: 10.1111/pbi.13967 (PMC9946143; doi:10.1111/pbi.13967)
Supplement: Supplementary file 2 — Table S1 Mean, standard deviations, variation ranges and broad‐sense heritability for SLB index in the ROAM RIL families. Table S2 Mean, standard deviations, variation ranges, correlation and broad‐sense heritability for SLB index in the AMP population. Table S3 The QTL information for SLB resistance through the SLM method in the ROAM population. Table S4 Summary of SLM QTLs for SLB resistance in the ROAM population. Table S5 The QTL information for SLB resistance through the JLM method in the ROAM population. Table S6 All significant SNPs for SLB resistance through GWAS in the ROAM population. Table S7 A total of 19 significant SNPs for SLB resistance included in the final GWAS model in the ROAM population. Table S8 Significant pair‐wise epistatic interactions between loci and their explained phenotypic variances. Table S9 The significant SNPs for SLB resistance in five environments and BLUP in the AMP population. Table S10 A total of 61 SNPs detected as significantly associated with SLB resistance and the function and GO information of candidate genes. Table S11 Significant pair‐wise epistatic interactions between loci and their explained phenotypic variances in the AMP population. Table S12 A total of 109 QTLs identified in ROAM and AMP populations and corresponding information for candidate genes. Table S13 The correlation between SLB resistance and agronomic traits in ROAM and AMP populations. Table S14 The frequency of resistant alleles underlying 109 QTLs in the tropical and temperate sub‐populations. [file PBI-21-506-s001.xlsx]

## Sheet: Table S1
Table S1. Mean, standard deviations, variation ranges and broad-sense heritability for SLB index in the ROAM RIL families.
Family	Line number	Mean±SD	Range	Heritabilitya	δg2	δe2
ZONG3/YU87-1	197	4.32±0.94	2.17-6.8	0.925	1.00913	0.0819395
K22/BY815	207	2.56±0.56	1.46-3.91	0.822	0.410871	0.0887312
B73/BY804	197	5.83±1.21	3.39-8.56	0.862	1.72496	0.276832
YU87-1/BK	165	1.81±0.78	1-4	-
K22/CI7	196	2.94±1.27	2-7	-
ZHENG58/SK	204	2.78±1.36	1-7	-
KUI3/B77	177	5.39±1.16	2.87-8.53	0.871	1.56675	0.232173
BY815/KUI3	197	3.21±1.21	1.38-6.35	0.827	1.78363	0.372994
a) In ZONG3/YU87-1 and K22/BY815 RIL families, the value indicates the broad-sence heritability. In B73/BY804, KUI3/B77 and BY815/KUI3 RIL families, the value indicates the repeatability heritability. Minus “-”, the value is missing owing to one phenotype data.

## Sheet: Table S2
Table S2. Mean, standard deviations, variation ranges, correlation and broad-sense heritability for SLB index in the AMP population.
Environmenta	Mean±SD	Range	Correalation analysisb					Heritability	δg2	δe2	δge2
			11CG	11BD	12CG	12BD	14XX
11CG	2.17±1.16	1.12-5.62						0.889063	1.44	0.18	0.8972
11BD	2.40±0.88	1.40-5.70	0.70****
12CG	3.79±2.23	1.00-9.00	0.78****	0.77****
12BD	3.45±1.39	1.00-7.00	0.64****	0.65****	0.73****
14XX	4.22±1.57	1.50-8.00	0.58****	0.59****	0.68****	0.47****
BLUP	3.27±1.11	1.48-6.43	0.86****	0.84****	0.94****	0.83****	0.84****
a) 11CG, 12CG stand for Changge location in 2011 and 2012. 11BD, 12BD stand for Baoding location in 2011 and 2012. 14XX stand for Xinxiang location in 2014.
b) **** stands for the correlations are significant at P<0.0001

## Sheet: Table S3
Table S3. The QTL information for SLB resistance though SLM method in the ROAM population.
Trait	No.	Population	Population name	Chr	Peak sitea (cM)	Peak siteb(Mb)	QTL interval (cM)	QTL interval (Mb)	LOD	Additivec	R2 d	ID	Consensus QTLe
SLB	1	B73/BY804	BB	2	0.01	0.01	0-4.3	0.01-2.02	4.7101	-0.3328	0.073295	BB.2_0.01	-
SLB	2	B73/BY804	BB	2	85.31	30.26	80.1-85.7	23.56-32.49	3.07926	-0.2668	0.046821	BB.2_30.26	-
SLB	3	B73/BY804	BB	6	66.71	132.2	63.7-67.9	129.96-132.45	3.4658	-0.2847	0.05261	BB.6_132.2	-
SLB	4	B73/BY804	BB	8	74.31	27.65	72.2-76.1	23.77-40.96	8.33225	-0.4631	0.136431	BB.8_27.65	-
SLB	5	B73/BY804	BB	10	90.11	140.96	86-90.4	138.83-140.96	7.38979	-0.4276	0.122219	BB.10_140.96	-
SLB	6	YU87-1/BK	YB	5	29.51	4.37	29.5-35	4.37-6.62	3.26819	-0.2038	0.065846	YB.5_4.37	-
SLB	7	YU87-1/BK	YB	5	97.01	63.62	92.7-99.3	56.43-74.62	6.46905	0.3017	0.142567	YB.5_63.62	-
SLB	8	YU87-1/BK	YB	5	109.21	148.88	104-109.4	127.6-148.88	4.35614	0.2492	0.100116	YB.5_148.88	-
SLB	9	YU87-1/BK	YB	7	90.11	140.26	86.3-91.9	134.08-141.64	3.16395	-0.202	0.064838	YB.7_140.26	-
SLB	10	K22/BY815	BYK	1	205.11	281.71	199.5-207.3	279.12-283.55	3.42237	-0.1364	0.056122	BYK.1_281.71	ZONG3/YU87-1
SLB	11	K22/BY815	BYK	2	34.41	11.05	31.4-35.9	9.45-11.37	5.67861	-0.1751	0.095668	BYK.2_11.05	-
SLB	12	K22/BY815	BYK	3	90.51	145.49	89.1-92.4	138.09-151.97	6.92074	-0.2002	0.119218	BYK.3_145.49	-
SLB	13	K22/BY815	BYK	6	36.71	97.63	35.5-44	97.23-110.82	3.7633	0.1384	0.060355	BYK.6_97.63	-
SLB	14	K22/BY815	BYK	9	50.91	92.55	50.2-55	89.38-102.36	3.64604	-0.144	0.061577	BYK.9_92.55	-
SLB	15	K22/CI7	KC	2	152.71	220	151.1-156.9	219.73-223.89	3.40499	0.3376	0.069147	KC.2_220	-
SLB	16	K22/CI7	KC	2	162.81	226.63	159.8-165.5	225.16-229.68	4.962	0.3974	0.095273	KC.2_226.63	-
SLB	17	K22/CI7	KC	3	69.81	58.29	68-73.4	47.85-128.24	6.99023	-0.4914	0.141291	KC.3_58.29	-
SLB	18	K22/CI7	KC	4	135.51	231.73	130-136.7	229.34-232.94	3.43974	-0.3447	0.069756	KC.4_231.73	-
SLB	19	K22/CI7	KC	7	118.61	159.76	113.9-120.6	158.76-160.14	3.66124	-0.3516	0.070916	KC.7_159.76	-
SLB	20	KUI3/B77	KB	4	59.01	33.12	58.6-62.8	32.06-43.06	4.76656	-0.3562	0.091677	KB.4_33.12	ZONG3/YU87-1, BY815/KUI3
SLB	21	KUI3/B77	KB	5	168.61	207.52	164.4-169.3	206.02-208.09	3.50489	0.3046	0.06547	KB.5_207.52	-
SLB	22	KUI3/B77	KB	6	6.31	13.45	5.7-9	7.05-22.67	3.67644	-0.3091	0.067475	KB.6_13.45	ZHENG58/SK
SLB	23	KUI3/B77	KB	7	36.11	6.07	34.7-39.5	5.56-7.15	4.12161	0.3514	0.080263	KB.7_6.07	-
SLB	24	ZHENG58/SK	SZ	2	151.01	210.53	148.4-153.4	207.36-211.79	4.01954	0.3518	0.062995	SZ.2_210.53	-
SLB	25	ZHENG58/SK	SZ	3	20.21	3.7	18-29.3	3.55-5.75	3.11618	0.3069	0.048523	SZ.3_3.7	-
SLB	26	ZHENG58/SK	SZ	3	138.91	199.56	136.2-141.6	194.17-201.32	4.68404	-0.3774	0.073473	SZ.3_199.56	-
SLB	27	ZHENG58/SK	SZ	5	48.61	11.39	47.7-50.4	10.54-12.27	3.28556	0.3125	0.051061	SZ.5_11.39	-
SLB	28	ZHENG58/SK	SZ	6	12.41	38.43	9.4-12.7	9.14-39.27	8.87079	0.5343	0.146724	SZ.6_38.43	KUI3/B77
SLB	29	ZONG3/YU87-1	YZ	1	348.41	279.27	346.2-351.1	277.85-280.21	3.28122	0.2111	0.046844	YZ.1_279.27	K22/BY815
SLB	30	ZONG3/YU87-1	YZ	3	73.71	13.99	71.6-75.3	13.46-17.43	11.8458	0.4128	0.186835	YZ.3_13.99	-
SLB	31	ZONG3/YU87-1	YZ	4	87.81	35.58	85.1-90.9	31.71-42.92	3.78285	-0.2213	0.054016	YZ.4_35.58	KUI3/B77, BY815/KUI3
SLB	32	ZONG3/YU87-1	YZ	4	242.31	236.97	238.8-243.6	236.95-237.49	3.00543	-0.1892	0.03936	YZ.4_236.97	-
SLB	33	ZONG3/YU87-1	YZ	5	201.41	188.66	197-203.3	186.68-188.83	5.28773	0.2741	0.081855	YZ.5_188.66	-
SLB	34	ZONG3/YU87-1	YZ	7	33.31	4.24	31.7-36.8	4.08-4.7	6.69707	-0.3025	0.098564	YZ.7_4.24	-
SLB	35	BY815/KUI3	KBY	4	72.91	35.58	72.5-75	31.58-37.44	9.30728	-0.5418	0.195316	KBY.4_35.58	KUI3/B77, ZONG3/YU87-1
SLB	36	BY815/KUI3	KBY	7	120.51	151.51	116.3-124.7	147.06-155.59	3.92617	0.3335	0.073449	KBY.7_151.51	-
a) The genetic position of peak block.
b) Phyiscal position of peak block in B73 reference genome (Version 2).
c) Additive indicates the additive contribution of AA allele to the phenotype relative to aa allele. The positive values stand for the additive contribution of alleles from those parental lines B73 (BB), BY815 (BYK), CI7 (KC), KUI3 (KB, KBY), YU87-1 (YB, YZ), ZHENG58 (SZ) respectively.
d) Explained phenotypic variance for each SLM QTL.
e) QTL region is overlapped with that of other RIL population. Shaded cells with same color indicate that the interval of those QTL are overlapped.

## Sheet: Table S4
Table S4. Summary of SLM QTLs for SLB resistance in the ROAM population.
Population	QTL numbera	Major QTL numberb	R2 (%)c
B73/BY804	5	2	4.68-13.64
YU87-1/BK	4	2	6.48-14.26
K22/BY815	5	1	5.61-11.92
K22/CI7	5	1	6.91-14.13
KUI3/B77	4	0	6.55-9.17
ZHENG58/SK	5	1	4.85-14.67
ZONG3/YU87-1	6	1	3.94-18.68
BY815/KUI3	2	1	7.34-19.53
Total	36 (32)	9 (9)	3.94-19.53
a. The QTL number for resistance to SLB though SLM method. The number in bracket presents total unique QTL numbers.
b. One QTL explains more than 10% phenotypic variance, which is defined as major QTL. The number in bracket presents total major QTL numbers.
c. Explained phenotypic variance in each RIL.

## Sheet: Table S5
Table S5. The QTL information for SLB resistance through JLM method in the ROAM population.
No.	Trait	Chr	Peak bina (bp)		Bin length (bp)	QTL intervalb (Mb)	LRT (QTL)c	QTL bin	SLMd
			Start	End				QTL bin
1	SLB	1	4083121	4108090	24969	3.96-4.11	3.60782	1_4.08	-
2	SLB	1	226703210	226934222	231012	225.03-227.52	6.05088	1_226.70	-
3	SLB	1	279419635	279515507	95872	278.27-281.93	6.80399	1_279.42	YZ, BYK
4	SLB	2	912643	929504	16861	0-0.93	3.52517	2_0.91	BB
5	SLB	2	12958789	13057716	98927	12.4-13.29	5.15256	2_12.96	-
6	SLB	2	196317107	196398029	80922	196.32-196.4	3.3458	2_196.32	-
7	SLB	2	236452000	236545845	93845	235.6-236.97	5.70158	2_236.45	-
8	SLB	3	13912946	13973089	60143	13.09-17.15	8.71381	3_13.91	YZ
9	SLB	3	123028437	123336111	307674	118.38-123.34	3.97141	3_123.03	KC
10	SLB	3	152640049	152871962	231913	145.67-156.52	7.02017	3_152.64	BYK
11	SLB	3	214188493	214204626	16133	212.62-216.48	4.03166	3_214.19	-
12	SLB	3	226600642	226696410	95768	225.26-226.7	5.06591	3_226.60	-
13	SLB	4	34727530	34837313	109783	32.06-41.11	12.2768	4_34.73	KB, YZ, KBY
14	SLB	4	54115421	55295372	1179951	52.24-59.57	5.71016	4_54.12	-
15	SLB	4	82221328	82298148	76820	67.57-84.72	9.99187	4_82.22	-
16	SLB	4	233712827	233787205	74378	233.71-234.02	3.56989	4_233.71	-
17	SLB	4	238222913	238252928	30015	237.56-238.43	6.4874	4_238.22	-
18	SLB	5	63352774	63494875	142101	63.04-63.49	3.07062	5_63.35	YB
19	SLB	5	193790402	193881594	91192	191.73-195.16	6.80708	5_193.79	-
20	SLB	5	200778077	200825406	47329	200.78-201	2.90316	5_200.78	-
21	SLB	5	209727915	209749688	21773	209.15-209.87	5.13689	5_209.73	-
22	SLB	6	3814428	3921592	107164	1.63-4.37	7.06074	6_3.81	-
23	SLB	6	14827631	14918579	90948	8.51-25.51	8.71737	6_14.83	KB, SZ
24	SLB	6	35965008	36234573	269565	33.94-47.21	5.82668	6_35.97	-
25	SLB	6	67386915	67795678	408763	58.71-67.8	7.09682	6_67.39	-
26	SLB	6	152004743	152103419	98676	151.13-152.21	4.33531	6_152.00	-
27	SLB	6	158492962	158552459	59497	157.63-158.67	5.81013	6_158.49	-
28	SLB	6	164849214	164872496	23282	164.75-164.87	3.47288	6_164.85	-
29	SLB	7	2377448	2525768	148320	1-3.07	7.82739	7_2.38	-
30	SLB	7	6307084	6332218	25134	5.85-6.43	5.15199	7_6.31	KB
31	SLB	7	153236139	153268533	32394	150.64-153.68	5.88636	7_153.24	KBY
32	SLB	7	160917647	161060167	142520	160.79-161.32	3.95089	7_160.92	-
33	SLB	8	27041378	27405150	363772	22.45-34.69	11.0342	8_27.04	BB
34	SLB	8	54134715	54192291	57576	44.21-54.19	3.99319	8_54.13	-
35	SLB	8	77132568	77334187	201619	73.13-83.79	4.70979	8_77.13	-
36	SLB	8	97693675	98064795	371120	96.73-100.07	4.88197	8_97.69	-
37	SLB	8	156798119	156844729	46610	156.7-157.05	3.7919	8_156.80	-
38	SLB	8	163695575	163729347	33772	163.55-164.41	5.80679	8_163.70	-
39	SLB	9	101671790	101717860	46070	96.97-101.72	3.34729	9_101.67	BYK
40	SLB	9	139460714	139581637	120923	139.27-139.58	2.77693	9_139.46	-
41	SLB	9	153167746	153259973	92227	153.04-153.26	3.59443	9_153.17	-
42	SLB	10	132062582	132137060	74478	131.68-132.14	3.64796	10_132.06	-
43	SLB	10	139918695	139991392	72697	139.85-143.17	5.41128	10_139.92	BB
a) As populations were classified into 14,631 genetic bins where all SNPs within the same bin exhibited no recombination, the most significant bin of each JLM QTL was defined as “peak bin”. The start and end position represent the flank site of peak bin.
b) Physical interval of QTL based on LRT threshold of 2.76. The phyiscal site was referred to B73 RefGen_v2.
c) LRT, Likelihood ratio score.
d) Short name of RIL population. The JLM QTL was co-localized with QTLs of corresponding segrated population in SLM analysis. Minus “-”, non-supported QTL by SLM analysis.

## Sheet: Table S6
Table S6. All significant SNPs for SLB resistance through GWAS in the ROAM population.
No.	Trait	Chr	Tag_SNP(bp)a	Tag_alle	BPPb	p	Effectc	SLMd	JLMe
1	SLB	1	43974475	T/G	0.04	2.11913e-07	0.183953	-	-
2	SLB	1	45780048	G/A	0.02	1.15866e-05	0.444375	-	-
3	SLB	1	47326540	G/T	0.06	2.36068e-05	0.42124	-	-
4	SLB	1	115616880	T/C	0.02	2.08873e-07	0.253101	-	-
5	SLB	1	148628650	G/A	0.16	2.2013e-07	0.247843	-	-
6	SLB	1	151262243	T/C	0.05	6.91173e-08	-0.254514	-	-
7	SLB	1	179833994	T/C	0.03	2.49574e-07	-0.19661	-	-
8	SLB	1	196203375	C/T	0.02	5.48101e-06	-0.417436	-	-
9	SLB	1	198933296	A/T	0.07	3.33708e-07	-0.460949	-	-
10	SLB	1	199617138	C/T	0.14	2.68973e-07	-0.465579	-	-
11	SLB	1	279875777	G/A	0.23	3.69557e-07	0.20821	1	+
12	SLB	1	281205134	A/G	0.07	4.52312e-07	0.203936	1	+
13	SLB	1	281321609	A/G	0.03	6.88751e-07	0.228085	1	+
14	SLB	1	290011892	C/T	0.02	2.08212e-06	-0.267883	-	-
15	SLB	2	6860697	C/T	0.04	1.43503e-06	-0.31701	-	-
16	SLB	2	8914638	G/A	0.13	3.17926e-07	-0.265813	-	-
17	SLB	2	8955566	A/T	0.09	1.11928e-06	-0.259659	-	-
18	SLB	2	28199615	A/C	0.08	4.85752e-07	0.257138	1	-
19	SLB	2	28394839	T/G	0.05	2.47954e-07	0.268573	1	-
20	SLB	2	28644969	G/T	0.07	2.25227e-07	0.325183	1	-
21	SLB	2	29264583	T/C	0.02	1.43864e-07	0.337928	1	-
22	SLB	2	35325592	C/T	0.05	2.27863e-07	0.322957	-	-
23	SLB	2	112084108	C/T	0.02	2.0184e-07	-0.347936	-	-
24	SLB	2	153130270	G/A	0.03	1.11459e-07	0.33801	-	-
25	SLB	2	157146683	A/C	0.02	6.10436e-07	-0.443354	-	-
26	SLB	2	197381824	C/T	0.02	2.06444e-06	0.448018	-	-
27	SLB	2	210375355	A/T	0.02	9.75238e-08	0.481751	1	-
28	SLB	2	210393515	T/C	0.07	9.2465e-07	0.310687	1	-
29	SLB	2	211739103	G/A	0.03	1.86389e-08	0.292577	1	-
30	SLB	2	215007745	C/T	0.03	3.42565e-07	0.463603	-	-
31	SLB	2	219236307	G/A	0.03	6.8746e-07	-0.263833	-	-
32	SLB	2	220233712	A/G	0.03	1.05901e-09	-0.399462	1	-
33	SLB	2	222434786	A/G	0.02	2.4089e-07	0.337263	1	-
34	SLB	2	222437538	C/T	0.45	6.79822e-08	-0.349717	1	-
35	SLB	3	3690397	A/G	0.1	7.08708e-07	0.437265	1	-
36	SLB	3	17001953	G/A	0.05	1.97757e-07	0.328064	1	+
37	SLB	3	58717807	C/T	0.02	3.44304e-08	0.255532	1	-
38	SLB	3	58872991	C/A	0.07	3.45147e-08	0.250267	1	-
39	SLB	3	127513864	G/A	0.03	1.9224e-08	-0.263287	1	+
40	SLB	3	129304821	C/T	0.03	9.57851e-08	0.236717	-	-
41	SLB	3	142430498	G/A	0.02	3.52082e-08	0.225323	1	-
42	SLB	3	143820666	A/G	0.03	8.18241e-10	0.314454	1	-
43	SLB	3	147597938	G/C	0.2	9.77348e-10	0.319167	1	+
44	SLB	3	147598309	C/A	0.1	4.41129e-10	0.405078	1	+
45	SLB	3	148240404	T/C	0.09	3.51391e-10	-0.255842	1	+
46	SLB	3	151050921	G/A	0.15	1.35639e-08	0.236582	1	+
47	SLB	3	154740783	A/C	0.04	2.88433e-09	0.279038	-	+
48	SLB	3	158901160	G/A	0.03	1.8927e-09	0.240245	-	-
49	SLB	3	173006775	A/C	0.25	7.77032e-09	-0.30823	-	-
50	SLB	3	174774137	T/C	0.02	3.94052e-07	-0.274465	-	-
51	SLB	3	174826064	A/G	0.03	1.17316e-07	-0.219602	-	-
52	SLB	3	177124235	C/A	0.03	2.00952e-08	0.264132	-	-
53	SLB	3	177446435	C/T	0.03	3.94098e-08	0.355855	-	-
54	SLB	3	178004522	C/G	0.06	2.73237e-07	-0.280195	-	-
55	SLB	3	179265930	C/G	0.03	3.67287e-08	0.254451	-	-
56	SLB	3	180814001	C/T	0.11	7.03613e-10	0.396942	-	-
57	SLB	3	196142761	A/C	0.04	8.14375e-08	-0.474709	1	-
58	SLB	3	196147626	T/G	0.03	2.37268e-08	0.493829	1	-
59	SLB	3	199488320	C/T	0.1	1.19533e-08	0.506366	1	-
60	SLB	3	199623480	C/T	0.03	1.27687e-07	0.246365	1	-
61	SLB	3	200601078	T/G	0.02	3.18151e-07	-0.460675	1	-
62	SLB	3	202766854	A/G	0.02	5.28517e-08	-0.512529	-	-
63	SLB	3	223090300	T/G	0.03	7.18757e-07	0.444596	-	-
64	SLB	3	223307814	G/T	0.02	4.11804e-06	0.167795	-	-
65	SLB	3	224133745	T/G	0.02	5.10151e-07	0.313526	-	-
66	SLB	3	227192777	C/T	0.05	1.26733e-06	0.309853	-	-
67	SLB	4	3110752	A/G	0.03	2.86861e-05	-0.385147	-	-
68	SLB	4	32232884	A/C	0.03	1.00209e-12	0.489291	3	+
69	SLB	4	32243116	C/T	0.02	5.13074e-14	0.55782	3	+
70	SLB	4	34473762	T/C	0.63	1.34963e-14	0.325642	3	+
71	SLB	4	35757562	T/G	0.04	1.9257e-14	0.364956	3	+
72	SLB	4	36047776	A/G	0.26	1.07982e-14	0.324123	3	+
73	SLB	4	68066512	C/G	0.02	1.66955e-13	0.312873	-	+
74	SLB	4	233871126	T/C	0.02	6.86445e-06	0.424953	-	+
75	SLB	5	31006363	C/T	0.11	4.64023e-07	0.237534	-	-
76	SLB	5	39400458	C/T	0.23	4.04887e-07	0.18913	-	-
77	SLB	5	69322100	C/T	0.05	1.05657e-06	0.330339	1	+
78	SLB	5	80145293	T/A	0.03	9.03592e-07	0.225825	-	-
79	SLB	5	128783801	T/C	0.15	1.21239e-06	0.323072	1	-
80	SLB	5	146846211	C/T	0.02	9.93604e-07	0.268238	1	-
81	SLB	5	190475743	G/A	0.03	1.69386e-06	0.21856	-	-
82	SLB	5	192307662	G/A	0.02	4.67501e-06	0.426417	-	+
83	SLB	5	193849318	G/A	0.05	1.63159e-06	0.458495	-	+
84	SLB	5	205177350	G/A	0.09	6.86806e-06	0.424977	-	-
85	SLB	5	205562804	C/G	0.02	7.60985e-07	0.472168	-	-
86	SLB	5	212375507	G/A	0.02	6.18707e-06	-0.234566	-	-
87	SLB	5	215786346	A/G	0.02	4.88551e-06	-0.405804	-	-
88	SLB	5	215934944	T/C	0.02	3.87453e-06	0.410201	-	-
89	SLB	6	3248716	C/G	0.04	7.44857e-09	-0.310026	-	+
90	SLB	6	6808637	G/A	0.04	3.49545e-10	-0.341966	-	-
91	SLB	6	28225135	A/T	0.04	3.92728e-11	-0.581491	-	-
92	SLB	6	30256984	A/T	0.02	2.5806e-10	-0.562925	-	-
93	SLB	6	31568515	G/C	0.39	9.65036e-10	-0.399237	-	-
94	SLB	6	31568545	G/A	0.03	1.63864e-09	-0.324609	-	-
95	SLB	6	35091176	G/A	0.2	6.09061e-11	-0.419111	-	+
96	SLB	6	36090447	G/A	0.08	7.59013e-11	-0.272547	-	+
97	SLB	6	57594725	G/A	0.04	4.01004e-09	-0.330568	-	-
98	SLB	6	59107964	A/C	0.06	1.42509e-10	-0.344615	-	+
99	SLB	6	63166786	G/A	0.03	1.54248e-09	-0.532896	-	+
100	SLB	6	63761268	G/T	0.02	4.39781e-11	0.57666	-	+
101	SLB	6	114092615	G/T	0.05	1.33865e-05	-0.394015	-	-
102	SLB	6	150804168	A/T	0.18	5.36583e-07	-0.206441	-	-
103	SLB	6	152778355	G/A	0.04	4.25019e-06	0.160264	-	-
104	SLB	6	154094731	A/G	0.06	1.98607e-06	0.217867	-	-
105	SLB	7	2742042	G/C	0.04	4.18152e-06	0.24624	-	+
106	SLB	7	6127313	G/C	0.03	3.62573e-06	0.251136	1	+
107	SLB	7	6576771	C/T	0.03	6.50541e-07	-0.267325	1	-
108	SLB	7	17522075	G/A	0.02	7.32181e-07	-0.235902	-	-
109	SLB	7	20893747	C/T	0.02	1.56258e-06	-0.262049	-	-
110	SLB	7	154256382	T/C	0.03	6.13622e-07	0.230681	1	-
111	SLB	7	155593950	C/G	0.06	2.21136e-06	0.179543	1	-
112	SLB	7	156741084	C/G	0.03	9.22119e-07	0.225732	-	-
113	SLB	7	157673992	G/A	0.03	1.00724e-06	0.470512	-	-
114	SLB	8	22844391	A/G	0.1	3.03202e-10	-0.385386	-	+
115	SLB	8	28694452	T/C	0.32	4.96884e-09	-0.514123	1	+
116	SLB	8	33314560	A/G	0.02	4.57545e-11	0.361582	1	+
117	SLB	8	60228472	G/A	0.02	6.55514e-07	0.316016	-	-
118	SLB	8	63282291	C/T	0.03	7.35048e-07	0.307772	-	-
119	SLB	8	67495536	C/T	0.04	4.63309e-07	-0.262736	-	-
120	SLB	8	72837378	G/A	0.03	9.84974e-07	0.303037	-	-
121	SLB	8	73900457	C/A	0.03	1.30855e-10	0.331813	-	+
122	SLB	8	76038943	A/C	0.02	1.32274e-06	0.314364	-	+
123	SLB	8	77233511	C/A	0.02	1.7864e-06	-0.250051	-	+
124	SLB	8	79004772	A/T	0.02	1.61023e-08	-0.301827	-	+
125	SLB	8	84608398	C/T	0.21	8.89406e-11	-0.40641	-	-
126	SLB	8	95129266	G/A	0.09	1.84705e-09	-0.539303	-	-
127	SLB	8	111859293	C/A	0.11	1.40865e-09	-0.551538	-	-
128	SLB	8	159952228	T/C	0.02	1.44566e-06	0.429529	-	-
129	SLB	8	163509785	G/A	0.04	2.27234e-07	0.453306	-	-
130	SLB	8	164811162	C/T	0.05	8.77455e-08	-0.467075	-	-
131	SLB	8	164859654	G/C	0.55	1.38183e-07	-0.3388	-	-
132	SLB	8	165728982	T/C	0.03	2.68951e-07	-0.439737	-	-
133	SLB	8	171512458	G/C	0.03	1.35943e-06	0.424336	-	-
134	SLB	10	84604179	T/C	0.08	1.28909e-05	-0.287054	-	-
135	SLB	10	132093575	G/A	0.03	4.31937e-06	-0.409695	-	+
136	SLB	10	134717766	C/G	0.02	1.37697e-05	-0.300884	-	-
137	SLB	10	139855005	C/G	0.14	1.95976e-08	0.50624	1	+
138	SLB	10	139978756	A/G	0.08	8.85744e-09	0.510139	1	+
139	SLB	10	139979173	A/G	0.14	2.59125e-07	0.355637	1	+
140	SLB	10	140960189	G/A	0.05	7.87589e-08	0.360647	1	+
141	SLB	10	140968865	A/G	0.14	4.05447e-07	0.345793	1	+
142	SLB	10	141020341	C/G	0.02	2.24643e-07	0.346369	-	+
143	SLB	10	141084318	G/T	0.11	1.62429e-06	0.26789	-	+
144	SLB	10	141964910	G/C	0.02	3.42958e-07	0.341491	-	+
145	SLB	10	142726549	C/G	0.16	8.42462e-08	0.478759	-	+
146	SLB	10	143163201	C/T	0.03	4.22231e-07	0.460843	-	+
a) Physical position of SNPs is based on B73 reference geonome version 2. The 19 SNPs retained in the final backward regression model are highlighted in yellow.
b) Bootstrap posterior probability (BPP) is the proportion of subsamples in which the SNP was detected as significant.
c) Effect indicates the additive contribution of minor allele to the phenotype relative to major allele.
d) The number represents the co-localized QTLs in SLM method, and minus “-” means no SLM QTL is co-located with this loci.
e) Plus “+”, co-located by JLM analysis. Minus “-”, non-supported QTL by JLM analysis.

## Sheet: Table S7
Table S7. 19 significant SNPs for SLB resistance included in the final GWAS model in the ROAM population.
No.	Trait	Chr	Peak bina (bp)		Tag SNP name	Tag SNPb (bp)	Allelec	RMIPd	Effecte	R2 (%)f	SLMg	JLMh
			Start	End
1	SLB	1	148628084	148632647	PZE-101120770	148628650	G/A	0.16	0.180959	1.8057	-	-
2	SLB	1	281321577	281321661	chr1.S_281321609	281321609	A/G	0.03	0.199441	2.33031	YZ, BYK	1_279.42
3	SLB	2	28644964	28645057	chr2.S_28644969	28644969	G/T	0.07	0.209331	1.27133	BB	-
4	SLB	2	210393419	210393786	chr2.S_210393515	210393515	T/C	0.07	0.127626	0.451647	SZ	-
5	SLB	2	222437529	222437667	chr2.S_222437538	222437538	C/T	0.45	-0.246709	1.62278	KC	-
6	SLB	3	17001952	17002071	PZE-103024357	17001953	G/A	0.05	0.186565	1.05009	YZ	3_13.91
7	SLB	3	127513859	127513867	chr3.S_127513864	127513864	G/A	0.03	-0.148061	0.801361	KC	3_123.03
8	SLB	3	147598262	147598341	chr3.S_147598309	147598309	C/A	0.1	0.208868	0.805595	BYK	3_123.03
9	SLB	3	199488287	199488326	chr3.S_199488320	199488320	C/T	0.1	0.28525	1.21519	SZ	-
10	SLB	4	34473217	34473788	chr4.S_34473762	34473762	T/C	0.63	0.297913	5.88127	KBY, YZ, KB	4_34.73
11	SLB	4	233870982	233871141	chr4.S_233871126	233871126	T/C	0.02	0.388894	1.97269	-	4_233.71
12	SLB	5	69322099	69322236	chr5.S_69322100	69322100	C/T	0.05	0.102972	0.0996364	YB	5_63.35
13	SLB	5	128783707	128946556	chr5.S_128783801	128783801	T/C	0.15	0.161713	0.252736	YB	-
14	SLB	5	193849257	193850279	PZE-105138999	193849318	G/A	0.05	0.326104	1.47371	-	5_193.79
15	SLB	6	31568486	31568518	chr6.S_31568515	31568515	G/C	0.39	-0.34522	3.26201	-	-
16	SLB	6	154094368	154095839	chr6.S_154094731	154094731	A/G	0.06	0.184572	1.92506	-	-
17	SLB	8	28674571	28694467	chr8.S_28694452	28694452	T/C	0.32	-0.401693	2.4716	BB	8_27.04
18	SLB	8	164859651	164859688	chr8.S_164859654	164859654	G/C	0.55	-0.266351	1.97336	-	-
19	SLB	10	139855000	139855015	chr10.S_139855005	139855005	C/G	0.14	0.350354	1.91318	BB	10_139.92
a) As populations were classified into 185,212 genetic bins where all SNPs within the same bin exhibited complete LD(r2=1), the significant bins in GWAS model were defined as “peak bin”. The start and end position represent the flank site of peak bin.
b) The first genotyped SNP within each bin was defined as Tag SNP, and was actually used in GWAS analysis. Position in base pairs for the peak bin according to B73 RefGen_v2.
c) Major allele and minor allele of candidate SNP.
d) RMIP, ranged from 0 to 1, means resampling model inclusion probability, which represents the association robustness between candidate SNP and trait.
e) Effect presents the additive contribution of minor allele to the phenotype compared with major allele.
f) Explained phenotypic variance.
g) Short name of RIL population. The significant loci were co-localized with SLM QTLs. Minus “-” means no SLM QTL was co-located with this loci.
h) The significant loci were co-located with JLM QTLs. Minus “-”, non-supported QTL by JLM analysis.

## Sheet: Table S8
Table S8. Significant pair-wise epistatic interactions between loci and their explained phenotypic variances.
No.	Interaction locia	Represent SNPb	P value	R2(%)c
1	1*5	PZE-101120770*chr2.S_222437538	2.0244e-05	1.31546
2	1*6	PZE-101120770*PZE-103024357	1.4645e-15	5.19661
3	1*10	PZE-101120770*chr4.S_34473762	2.51048e-05	2.23244
4	1*15	PZE-101120770*chr6.S_31568515	5.01777e-06	1.70095
5	2*3	chr1.S_281321609*chr2.S_28644969	3.2822e-09	2.50768
6	2*4	chr1.S_281321609*chr2.S_210393515	4.72349e-07	1.74406
7	3*5	chr2.S_28644969*chr2.S_222437538	0.0002425	0.932041
8	3*6	chr2.S_28644969*PZE-103024357	1.24527e-09	2.8017
9	3*10	chr2.S_28644969*chr4.S_34473762	1.25328e-07	2.4032
10	3*15	chr2.S_28644969*chr6.S_31568515	1.58533e-14	4.16741
11	3*16	chr2.S_28644969*chr6.S_154094731	1.80544e-05	1.41872
12	4*6	chr2.S_210393515*PZE-103024357	1.52574e-10	2.92074
13	4*10	chr2.S_210393515*chr4.S_34473762	1.72259e-11	3.33174
14	4*15	chr2.S_210393515*chr6.S_31568515	9.90217e-13	3.53598
15	4*16	chr2.S_210393515*chr6.S_154094731	6.06596e-06	1.41409
16	5*7	chr2.S_222437538*chr3.S_127513864	2.26463e-05	1.50827
17	5*12	chr2.S_222437538*chr5.S_69322100	9.87111e-05	1.19576
18	5*13	chr2.S_222437538*chr5.S_128783801	9.00456e-06	1.51686
19	5*16	chr2.S_222437538*chr6.S_154094731	1.06058e-06	1.60643
20	6*7	PZE-103024357*chr3.S_127513864	3.19874e-10	3.76044
21	6*8	PZE-103024357*chr3.S_147598309	6.39325e-06	2.06687
22	6*15	PZE-103024357*chr6.S_31568515	4.34771e-06	1.9849
23	6*16	PZE-103024357*chr6.S_154094731	1.39287e-19	6.1294
24	9*12	chr3.S_199488320*chr5.S_69322100	1.02396e-07	2.52585
25	9*13	chr3.S_199488320*chr5.S_128783801	2.06747e-08	2.74955
26	9*16	chr3.S_199488320*chr6.S_154094731	8.13655e-05	1.20716
27	12*18	chr5.S_69322100*chr8.S_164859654	0.00027475	1.13004
28	13*18	chr5.S_128783801*chr8.S_164859654	0.000151582	1.22157
29	15*16	chr6.S_31568515*chr6.S_154094731	9.94292e-05	1.16284
30	16*18	chr6.S_154094731*chr8.S_164859654	3.73985e-06	1.48823
31	17*19	chr8.S_28694452*chr10.S_139855005	4.44855e-11	5.70546
a) the number stands for QTL ID in corresponding to the order in Supplemental Table S7.
b) the tag SNP of each QTL.
c) variance explained by epistatic interactions of SLB resistance.

## Sheet: Table S9
Table S9. The significant SNPs for SLB resistance in 5 environments and BLUP in the AMP population.
Environment	SNP	Loci
11CG	91	27
11BD	17	10
12CG	42	5
12BD	25	15
14XX	149	9
BLUP	13	6
Totala	337(327)	72(61)
a) The number in bracket presents total unique SNP/loci numbers.

## Sheet: Table S10
Table S10. 61 SNPs detected as significantly associated with SLB resistance and the function and GO information of candidate genes.
No.	SNP	Chr	Posa	Alleles	MAFb	P value	R2 c	Supported Environment	Co-location with Public QTLsd	Co-location with ROAMe	SNP distancef	Candidate geneg	Gene functionh	Go termi	Go Slimi
1	chr1.S_4512303	1	4512303	G/A	0.32	9.05737e-06	0.062	11BD	ref01	-	88813	GRMZM2G341934	Peroxidase 64	oxidation reduction(GO:0055114)	metabolic process
2	chr1.S_27100502	1	27100502	T/G	0.29	4.67481e-06	0.046	11BD	ref10	-	21607	AC208897.3_FG004	Sugar transport protein 13	response to water deprivation(GO:0009414)	response to stimulus
3	chr1.S_59579924	1	59579924	T/C	0.1	2.07233e-06	0.068	11BD	-	-	8	GRMZM2G052034	E3 ubiquitin-protein ligase MIEL1	regulation of transcription, DNA-dependent(GO:0006355)	biological regulation
4	chr1.S_179239437	1	179239437	G/A	0.09	9.13149e-07	0.073	14XX	ref02	-	15407	GRMZM2G165082	ulp1 protease family C-terminal catalytic domain containing protein	transcription, DNA-dependent(GO:0006351)	biological regulation
5	chr1.S_269143017	1	269143017	G/T	0.37	7.90338e-06	0.047	11CG	ref01	-	16863	GRMZM2G359929	MAP65-6, 65-kDa microtubule-associated protein 6	protein metabolic process(GO:0019538)	metabolic process
6	chr2.S_847327	2	847327	T/C	0.22	3.21266e-06	0.047	11BD	ref10	S(1),J	49675	GRMZM2G119759	Probable LRR receptor-like serine/threonine-protein kinase	plant-type cell wall organization(GO:0009664)	other process
7	chr2.S_6014796	2	6014796	T/C	0.38	1.10613e-06	0.048	BLUP,12BD,12CG	-	-	42259	GRMZM2G021475	Protein kinase family protein	cellular metabolic process(GO:0044237)	metabolic process
8	chr2.S_7206560	2	7206560	C/A	0.38	8.97731e-06	0.063	11CG	-	-	IN	GRMZM2G419290	G-type lectin S-receptor-like serine/threonine-protein kinase B120	response to carbohydrate stimulus(GO:0009743)	response to stimulus
9	chr2.S_10347170	2	10347170	G/A	0.18	9.9522e-06	0.044	11CG	ref07	S(1)	IN	GRMZM2G005310	met5, DNA methyl transferase5	transcription, DNA-dependent(GO:0006351)	biological regulation
10	chr2.S_49160549	2	49160549	T/G	0.19	3.78808e-06	0.058	11BD	-	-	40246	GRMZM2G155274	unknown function		function unknown
11	chr2.S_56060046	2	56060046	C/G	0.34	9.99466e-06	0.057	12CG	-	-	47499	GRMZM2G001653	Photosystem I subunit O		pathway unpredicted
12	chr2.S_178879426	2	178879426	T/C	0.07	2.60612e-06	0.064	11CG	-	-	IN	GRMZM2G009136	Annexin	response to cold(GO:0009409)	response to stimulus
13	chr2.S_188063633	2	188063633	T/C	0.27	3.25938e-06	0.053	12BD	ref05,10 (2)	-	IN	GRMZM2G041127	Homeobox-leucine zipper protein ATHB-6	regulation of transcription, DNA-dependent(GO:0006355)	biological regulation
14	chr2.S_205946892	2	205946892	T/C	0.06	5.2705e-06	0.05	BLUP,11CG	-	-	16128	GRMZM2G099425	Calcium-dependent protein kinase 7	response to stimulus(GO:0050896)	response to stimulus
15	chr3.S_1629603	3	1629603	C/A	0.14	2.44237e-06	0.057	12BD,11CG	ref10	-	IN	GRMZM2G309063	Ubiquitin ligase SINAT3		pathway unpredicted
16	chr3.S_7778575	3	7778575	C/A	0.42	5.41386e-06	0.069	11CG	ref07,10 (2)	-	104638	GRMZM5G820781	Glycine-rich protein	cellular ketone metabolic process(GO:0042180)	metabolic process
17	chr3.S_19762661	3	19762661	T/C	0.12	3.46004e-06	0.068	14XX	ref02,03,06,07	-	21325	GRMZM2G320549	MADS-box transcription factor 56	regulation of transcription, DNA-dependent(GO:0006355)	biological regulation
18	chr3.S_21860440	3	21860440	A/G	0.06	6.07702e-06	0.062	14XX	ref02,03,06,07	-	8348	GRMZM2G098011	Plastidic glucose transporter 4	cellular metabolic process(GO:0044237)	metabolic process
19	chr3.S_33157461	3	33157461	C/T	0.07	9.26563e-06	0.064	14XX	ref02,03,10 (3)	-	IN	GRMZM2G058896	unknown function		function unknown
20	chr3.S_125614709	3	125614709	G/C	0.19	6.67797e-08	0.089	BLUP,11CG,14XX	-	S(1)	IN	GRMZM2G151717	Transcription initiation factor TFIID subunit 8	regulation of transcription, DNA-dependent(GO:0006355)	biological regulation
21	chr3.S_128648313	3	128648313	G/T	0.2	3.35056e-06	0.055	12BD	ref05,07	-	8592	GRMZM2G033767	Probable glycerol-3-phosphate acyltransferase 2	cellular ketone metabolic process(GO:0042180)	metabolic process
22	chr3.S_131522113	3	131522113	A/C	0.3	6.28455e-06	0.052	12BD	ref05,07	-	87647	GRMZM2G030790	Jasmonate-induced protein	cellular developmental process(GO:0048869)	developmental process
23	chr3.S_133743034	3	133743034	C/G	0.18	5.92823e-06	0.054	12BD,14XX	ref05,07	-	IN	GRMZM2G081350	PHD finger family protein	regulation of macromolecule metabolic process(GO:0060255)	metabolic process
24	chr3.S_137246774	3	137246774	G/T	0.24	7.38443e-06	0.06	12BD	ref05	-	IN	GRMZM5G844894	Plant-specific domain TIGR01627 family protein	xylan biosynthetic process(GO:0045492)	metabolic process
25	chr3.S_139811436	3	139811436	T/C	0.44	8.8272e-06	0.058	12BD	ref05	S(1)	IN	GRMZM2G027632	unknown function		function unknown
26	chr3.S_140846622	3	140846622	A/C	0.32	2.78051e-07	0.072	12BD	ref05	S(1)	5634	GRMZM2G463464	Calmodulin-dependent protein kinase	response to salt stress(GO:0009651)	response to stimulus
27	chr3.S_158586321	3	158586321	C/T	0.44	6.42278e-06	0.134	11CG	ref09,10 (2)	-	15864	GRMZM2G119650	F-box only protein 6	regulation of transcription, DNA-dependent(GO:0006355)	biological regulation
28	chr3.S_164365537	3	164365537	T/A	0.3	1.6495e-06	0.051	11CG,11BD	ref10	-	12063	GRMZM2G057044	Histone deacetylase HDT1	regulation of gene expression(GO:0010468)	biological regulation
29	chr3.S_169216032	3	169216032	G/A	0.14	1.79889e-06	0.091	11CG	ref02	-	1604	GRMZM2G118250	LOB domain-containing protein 6	metabolic process(GO:0008152)	metabolic process
30	chr3.S_214758798	3	214758798	T/C	0.08	1.53665e-06	0.052	11CG	ref10 (2)	J	5310	GRMZM2G157927	Zinc finger CCCH domain-containing protein 14	transcription, DNA-dependent(GO:0006351)	biological regulation
31	chr4.S_14931672	4	14931672	C/T	0.2	8.94132e-07	0.054	11CG	-	-	IN	GRMZM2G151050	Target of Myb protein 1	biological regulation(GO:0065007)	biological regulation
32	chr4.S_28923899	4	28923899	C/T	0.06	2.5909e-06	0.051	11CG	ref07	J	506	GRMZM2G007734	Polyadenylation and cleavage factor		pathway unpredicted
33	chr4.S_31245574	4	31245574	G/C	0.06	8.57712e-06	0.044	11CG	ref07	J	IN	GRMZM2G122277	Putative cellulose synthase-like family protein	xylan biosynthetic process(GO:0045492)	metabolic process
34	chr4.S_33121390	4	33121390	C/T	0.45	6.49971e-06	0.05	11CG	ref07	S(3),J	1346239	GRMZM2G157306	myb-like transcription factor family protein	primary metabolic process(GO:0044238)	metabolic process
35	chr4.S_232850214	4	232850214	A/G	0.47	7.16205e-06	0.053	11CG	ref01,07	S(1),G	IN	GRMZM2G018873	unknown function		function unknown
36	chr4.S_237136515	4	237136515	T/C	0.29	3.95374e-06	0.051	11CG	-	S(1)	4643	GRMZM2G052720	Ethylene-responsive transcription factor 3	regulation of transcription, DNA-dependent(GO:0006355)	biological regulation
37	chr5.S_45297524	5	45297524	G/A	0.15	9.41698e-06	0.046	11CG	-	-	10868	GRMZM2G369371	unknown function		function unknown
38	chr5.S_73124170	5	73124170	T/C	0.05	7.10835e-06	0.045	11CG	-	S(1)	27274	GRMZM2G099827	MAP65-3, 65-kDa microtubule-associated protein 3	protein metabolic process(GO:0019538)	metabolic process
39	chr5.S_101295764	5	101295764	T/C	0.29	1.65031e-06	0.053	11CG	ref07	-	1161	GRMZM2G332562	Transmembrane amino acid transporter family protein		other process
40	chr5.S_131364201	5	131364201	A/T	0.26	2.90111e-06	0.055	12CG	ref07	S(1)	IN	GRMZM2G065506	unknown function		function unknown
41	chr5.S_139625621	5	139625621	G/C	0.3	6.34219e-06	0.068	14XX	ref07	S(1)	IN	GRMZM2G018403	50S ribosomal protein L21 chloroplastic	response to cold(GO:0009409)	response to stimulus
42	chr6.S_2145589	6	2145589	G/T	0.08	1.21868e-06	0.074	14XX	-	J	87678	GRMZM2G313321	Alpha/beta-hydrolases(ABH) superfamily protein	protein metabolic process(GO:0019538)	metabolic process
43	chr6.S_19373844	6	19373844	T/C	0.09	1.22865e-06	0.057	12BD	ref02,05,07,08	S(2),J	IN	GRMZM2G319402	Methyl-CpG-binding domain protein 4-like protein	positive regulation of biological process(GO:0048518)	biological regulation
44	chr6.S_73909514	6	73909514	T/C	0.38	7.32688e-06	0.053	12BD	ref08	-	IN	GRMZM2G362298	HXXXD-type acyl-transferase family protein	monocarboxylic acid metabolic process(GO:0032787)	metabolic process
45	chr6.S_132270015	6	132270015	A/C	0.2	4.50031e-06	0.055	12BD	-	S(1)	IN	GRMZM2G318213	Grx_C15-glutaredoxin subgroup III	response to stress(GO:0006950)	response to stimulus
46	chr6.S_165626811	6	165626811	A/G	0.33	8.36092e-06	0.069	12BD	-	-	42352	GRMZM5G811731	Tetratricopeptide repeat (TPR)-like superfamily protein	metabolic process(GO:0008152)	metabolic process
47	chr6.S_168069772	6	168069772	A/G	0.08	6.53592e-06	0.041	BLUP,12BD,11BD	-	-	2122	GRMZM2G412937	Probable protein phosphatase 2C 76	signal transduction(GO:0007165)	signal
48	chr7.S_5978254	7	5978254	C/G	0.49	2.93367e-06	0.094	BLUP	-	S(1),J	IN	GRMZM2G417954	nced5, nine-cis-epoxycarotenoid dioxygenase5	response to water deprivation(GO:0009414)	response to stimulus
49	chr7.S_130110587	7	130110587	T/G	0.09	9.81687e-06	0.082	11CG	ref01	-	8868	GRMZM5G824938	Phosphatidylinositol 4-kinase	cellular response to stress(GO:0033554)	response to stimulus
50	chr7.S_153570202	7	153570202	C/T	0.1	5.13904e-06	0.048	12CG	-	S(1),J	IN	GRMZM2G451672	Phospholipase A I	cellular lipid metabolic process(GO:0044255)	metabolic process
51	chr8.S_13979023	8	13979023	C/T	0.13	2.33146e-06	0.053	11CG	ref02,08	-	2081	GRMZM2G168393	unknown function		function unknown
52	chr8.S_26871159	8	26871159	G/A	0.07	3.80569e-06	0.066	14XX	ref02,08	S(1),J	IN	GRMZM2G127650	Serine/threonine-protein kinase	response to carbohydrate stimulus(GO:0009743)	response to stimulus
53	chr8.S_29215573	8	29215573	G/A	0.07	3.78747e-06	0.048	11CG	ref02,08	S(1),J,G	15233	GRMZM2G076636	Putative HLH DNA-binding domain superfamily protein	regulation of transcription, DNA-dependent(GO:0006355)	biological regulation
54	chr8.S_131799479	8	131799479	A/C	0.43	2.10124e-06	0.052	11CG	ref08	-	IN	AC214648.3_FG003	Tetraspanin-3	cellular metabolic process(GO:0044237)	metabolic process
55	chr9.S_111601094	9	111601094	A/G	0.17	3.79981e-06	0.048	11CG	ref06,07	-	IN	GRMZM5G856681	unknown function		function unknown
56	chr9.S_119428667	9	119428667	T/C	0.21	8.29109e-06	0.044	11CG	-	-	481	GRMZM2G117680	Probable methyltransferase PMT2	response to abscisic acid stimulus(GO:0009737)	response to stimulus
57	chr9.S_128654579	9	128654579	T/C	0.15	7.99968e-07	0.055	BLUP	-	-	6732	GRMZM2G170812	NAD(P)-binding Rossmann-fold superfamily protein	carbohydrate metabolic process(GO:0005975)	metabolic process
58	chr10.S_26357997	10	26357997	A/T	0.13	3.41053e-06	0.046	11BD	-	-	IN	GRMZM2G130724	VRN5, VIN3-like protein 1	response to chemical stimulus(GO:0042221)	response to stimulus
59	chr10.S_77274511	10	77274511	G/C	0.13	7.73933e-06	0.049	12BD	ref07	-	IN	GRMZM2G110145	Putative cellulose synthase-like family protein	xylan biosynthetic process(GO:0045492)	metabolic process
60	chr10.S_87084105	10	87084105	G/A	0.17	2.31602e-06	0.048	11BD,12CG	ref06	-	10623	GRMZM5G851490	Putative WRKY DNA-binding domain superfamily protein	transcription, DNA-dependent(GO:0006351)	biological regulation
61	chr10.S_130288030	10	130288030	C/G	0.1	4.69112e-06	0.046	11BD	-	-	56148	GRMZM2G016487	Putative RING zinc finger domain superfamily protein	regulation of biological process(GO:0050789)	biological regulation
a) Physical position is based on the B73 reference genome (AGPv2).
b) minor allele frequency of SNP.
c) Explained phenotypic variance.
d) Significant SNPs are located in previously published QTLs. The minus "-" means that SNP is not co-located with public QTLs. Owing to multple overlapped QTLs in the reference paper (ref10: Lopez-Zuniga et al., 2019), the numbers in brackets stands for two or three QTLs. ref01: Carson et al., 2004; ref02: Balint-Kurti and Carson, 2006; ref03: Balint-Kurti et al., 2006; ref04: Balint-Kurti et al.…
e) Candidate SNP was co-located in SLM(S), JLM(J) or GWAS(G) QTL region of ROAM population. The minus “-” means QTLs of ROAM population is not able to co-located with this candidate SNP. The number in parenthesis means total numbers of RIL populations co-located with this SNP.
f) SNP distance, the distance between peak SNP and candidate gene
g) A plausible candidate gene in the locus or the nearest annotated gene to the peak SNP.
h) Gene information was collected from the B73 reference sequence filtered gene set annotations at www.maizegdb.org.
i) The Gene Ontology term analysis was conducted at AGRiGO http://bioinfo.cau.edu.cn/agriGO/.

[truncated: 4 more sheets: Table S11, Table S12, Table S13, Table S14]
